# Supplementary material for: Chiral cell sliding drives left-right asymmetric organ twisting
Source: eLife. 2018 Jun 12;7:e32506. doi: 10.7554/eLife.32506 (PMC5997448; doi:10.7554/eLife.32506)
Supplement: Figure 1—source data 1. [file elife-32506-fig1-data1.xlsx]

## Sheet: dorsal
			0min X	30min X		0 min	30min	X displacement		30min X	60min X		30min	60min	X displacement			dorsal	control	ventral
WT	20150306	cell1	35.3205	34.2265	cell1-cell2	0.781463	0.390732	-0.390732	cell1	34.2265	29.4597	cell1-cell2	0.390732	-2.89136	-3.2821		average	-0.514753	-0.0619669	0.285731
		cell2	34.539	33.8358	cell2-cell3	-1.79729	-2.26614	-0.468853	cell2	33.8358	32.3511	cell2-cell3	-2.26614	-0.546974	1.71917		standard error	0.172302	0.134919	0.141407
		cell3	36.3363	36.1019	cell3-cell4	1.64092	-1.5628	-3.20372	cell3	36.1019	32.8981	cell3-cell4	-1.5628	0	1.5628		sample number	126	91	78
		cell4	34.6954	37.6647	cell4-cell5	-1.17207	0.390732	1.5628	cell4	37.6647	32.8981	cell4-cell5	0.390732	-0.859584	-1.25032		trial number	5	5	8
		cell5	35.8674	37.274	cell5-cell6	0.625096	-0.390732	-1.01583	cell5	37.274	33.7577	cell5-cell6	-0.390732	0.937706	1.32844
		cell6	35.2423	37.6647	cell6-cell7	-1.01583	-2.81312	-1.79729	cell6	37.6647	32.82	cell6-cell14	-0.390732	0.547099	0.937831		student t test p value	0.0198724
		cell7	36.2582	40.4778	cell7-cell8	1.79729	3.90707	2.10978	cell14	38.0555	32.2729	cell14-cell8	1.48468	2.34426	0.859584		dorsal vs control
		cell8	34.4609	36.5708					cell8	36.5708	29.9286
																	student t test p value	0.0385464
		cell9	41.2593	41.1031	cell9-cell10	1.17219	0.781463	-0.390732	cell9	41.1031	34.4609	cell9-cell10	0.781463	-2.18802	-2.96948		ventral vs control
		cell10	40.0871	40.3216	cell10-cell11	-1.64105	-0.703217	0.937831	cell10	40.3216	36.6489	cell10-cell11	-0.703217	-0.546974	0.156243
		cell11	41.7282	41.0248	cell11-cell12	2.96948	1.09395	-1.87554	cell11	41.0248	37.1959	cell11-cell12	1.09395	5.39187	4.29792
		cell12	38.7587	39.9309	cell12-cell13	0	-2.26614	-2.26614	cell12	39.9309	31.804	cell12-cell13	-2.26614	-5.31375	-3.04761
		cell13	38.7587	42.197	cell13-cell14	0.0781213	4.14155	4.06343	cell13	42.197	37.1177	cell13-cell7	1.71917	0.31261	-1.40656
		cell14	38.6806	38.0555	cell14-cell15	-0.547099	-1.40656	-0.859459	cell7	40.4778	36.8051	cell7-cell15	1.01583	2.81312	1.79729
		cell15	39.2277	39.462					cell15	39.462	33.992
		cell16	46.7293	46.2604	cell16-cell17	1.56293	4.14155	2.57863	cell16	46.2604	40.1654	cell16-cell17	4.14155	-0.156243	-4.2978
		cell17	45.1664	42.1189	cell17-cell18	0.859459	-2.96936	-3.82882	cell17	42.1189	40.3216	cell17-cell18	-2.96936	-1.17207	1.79729
		cell18	44.3069	45.0882	cell18-cell19	1.17219	-0.156368	-1.32856	cell18	45.0882	41.4937	cell18-cell19	-0.156368	1.79717	1.95353
		cell19	43.1347	45.2446	cell19-cell20	0.859584	-0.390607	-1.25019	cell19	45.2446	39.6965	cell19-cell20	-0.390607	-0.625096	-0.234489
		cell20	42.2751	45.6352	cell20-cell21	-1.32844	-0.234489	1.09395	cell20	45.6352	40.3216	cell20-cell22	2.34426	0.546974	-1.79729
		cell21	43.6036	45.8697					cell22	43.291	39.7746
WT	20150312	cell1	24.5367	22.2707	cell1-cell2	-0.937831	-3.20385	-2.26602	cell2	25.4745	19.2231	cell2-cell3	-1.09395	-0.468853	0.625096
		cell2	25.4745	25.4745	cell2-cell3	-0.468853	-1.09395	-0.625096	cell3	26.5685	19.6919	cell3-cell4	-0.156243	-1.95353	-1.79729
		cell3	25.9434	26.5685	cell3-cell4	-0.234364	-0.156243	0.0781213	cell4	26.7247	21.6455	cell4-cell5	-0.31261	-0.625221	-0.31261
		cell4	26.1778	26.7247	cell4-cell5	0.703217	-0.31261	-1.01583	cell5	27.0374	22.2707	cell5-cell6	2.26614	1.64105	-0.625096
		cell5	25.4745	27.0374	cell5-cell6	1.87554	2.26614	0.390607	cell6	24.7712	20.6297	cell6-cell7	-1.87541	-1.79729	0.0781213
		cell6	23.599	24.7712	cell6-cell7	-1.56293	-1.87541	-0.312485	cell7	26.6466	22.4269
		cell7	25.1619	26.6466
									cell9	29.2254	26.0215	cell9-cell10	0.546974	2.81312	2.26614
		cell9	28.7565	29.2254	cell9-cell10	-0.937706	0.546974	1.48468	cell10	28.6784	23.2084	cell10-cell11	-2.34426	-2.57863	-0.234364
		cell10	29.6942	28.6784	cell10-cell11	-0.546974	-2.34426	-1.79729	cell11	31.0227	25.787	cell11-cell12	1.25032	0.546974	-0.703342
		cell11	30.2412	31.0227	cell11-cell12	0.625096	1.25032	0.625221	cell12	29.7723	25.2401	cell12-cell13	0.937706	0.859584	-0.0781213
		cell12	29.6161	29.7723	cell12-cell13	1.40668	0.937706	-0.468978	cell13	28.8346	24.3805	cell13-cell14	-1.71917	-3.04761	-1.32844
		cell13	28.2094	28.8346	cell13-cell14	-0.781463	-1.71917	-0.937706	cell14	30.5538	27.4281
		cell14	28.9909	30.5538
									cell16	32.82	22.5051	cell16-cell17	-1.01583	-3.36009	-2.34426
		cell16	32.4292	32.82	cell16-cell17	-2.10978	-1.01583	1.09395	cell17	33.8358	25.8652	cell17-cell18	-1.17207	-2.57875	-1.40668
		cell17	34.539	33.8358	cell17-cell18	1.09395	-1.17207	-2.26602	cell18	35.0078	28.4439	cell18-cell19	0.234364	-1.5628	-1.79717
		cell18	33.445	35.0078	cell18-cell19	-1.17207	0.234364	1.40643	cell19	34.7735	30.0067	cell19-cell20	0.703342	2.26614	1.5628
		cell19	34.6171	34.7735	cell19-cell20	-1.17219	0.703342	1.87554	cell20	34.0701	27.7406	cell20-cell21	1.17207	-0.781463	-1.95353
		cell20	35.7893	34.0701	cell20-cell21	2.81312	1.17207	-1.64105	cell21	32.8981	28.522	cell21-cell22	0.156368	0.625096	0.468728
		cell21	32.9762	32.8981	cell21-cell22	1.17219	0.156368	-1.01583	cell22	32.7417	27.8969
		cell22	31.804	32.7417
WT	20150318	cell0	27.35	22.1143	cell0-cell1	0.781463	3.6727	2.89124	cell0	22.1143	15.3159	cell0-cell1	3.6727	1.25019	-2.42251
		cell1	26.5685	18.4416	cell1-cell2	0.546974	-2.65687	-3.20385	cell1	18.4416	14.0657	cell1-cell2	-2.65687	-1.95353	0.703342
		cell2	26.0215	21.0985	cell2-cell3	0.234489	0	-0.234489	cell2	21.0985	16.0192	cell2-cell3	0	1.09395	1.09395
		cell3	25.787	21.0985	cell3-cell4	0.781338	-2.18802	-2.96936	cell3	21.0985	14.9253	cell3-cell4	-2.18802	-3.98519	-1.79717
		cell4	25.0057	23.2865	cell4-cell5	-1.32831	-1.17207	0.156243	cell4	23.2865	18.9105	cell4-cell5	-1.17207	-0.781463	0.390607
		cell5	26.334	24.4586	cell5-cell6	-1.17219	-3.36022	-2.18802	cell5	24.4586	19.6919
		cell6	27.5062	27.8188
									cell9	26.0215	18.5198	cell9-cell10	0.234489	-1.01595	-1.25044
		cell9	30.4756	26.0215	cell9-cell10	0.468853	0.234489	-0.234364	cell10	25.787	19.5357	cell10-cell11	1.01583	0.859584	-0.156243
		cell10	30.0067	25.787	cell10-cell11	2.26614	1.01583	-1.25032	cell11	24.7712	18.6761	cell11-cell12	-1.79729	-2.57863	-0.781338
		cell11	27.7406	24.7712	cell11-cell12	-0.703342	-1.79729	-1.09395	cell12	26.5685	21.2547	cell12-cell13	-3.98531	-1.95366	2.03165
		cell12	28.4439	26.5685	cell12-cell13	-2.03165	-3.98531	-1.95366	cell13	30.5538	23.2084
		cell13	30.4756	30.5538
									cell16	30.085	21.9581	cell16-cell17	2.65687	0.31261	-2.34426
		cell16	34.6954	30.085	cell16-cell17	4.37604	2.65687	-1.71917	cell17	27.4281	21.6455	cell17-cell18	-1.79729	-2.03178	-0.234489
		cell17	30.3193	27.4281	cell17-cell18	-0.703342	-1.79729	-1.09395	cell18	29.2254	23.6773	cell18-cell19	-2.1879	-2.89124	-0.703342
		cell18	31.0227	29.2254	cell18-cell19	-1.17207	-2.1879	-1.01583	cell19	31.4133	26.5685	cell19-cell20	1.79717	1.32844	-0.468728
		cell19	32.1947	31.4133	cell19-cell20	0.0781213	1.79717	1.71904	cell20	29.6161	25.2401	cell20-cell21	-3.98519	-0.31261	3.67258
		cell20	32.1166	29.6161	cell20-cell21	-1.09395	-3.98519	-2.89124	cell21	33.6013	25.5527
		cell21	33.2106	33.6013
WT	20150324	cell1	26.7247	21.333	cell1-cell2	1.25019	0.703342	-0.546849
		cell2	25.4745	20.6297	cell2-cell3	0.781463	2.65687	1.87541
		cell3	24.6931	17.9728	cell3-cell4	-0.156243	-4.68853	-4.53229
		cell4	24.8493	22.6613	cell4-cell5	-1.95353	-5.93884	-3.98531
		cell5	26.8029	28.6002	cell5-cell6	2.1879	3.1256	0.937706
		cell6	24.615	25.4745
		cell9	28.6784	24.5367	cell9-cell10	-1.48468	-1.32844	0.156243
		cell10	30.1631	25.8652	cell10-cell11	0.937706	-0.859584	-1.79729
		cell11	29.2254	26.7247	cell11-cell12	-1.48468	-1.48468	-3.55271e-15
		cell12	30.7101	28.2094	cell12-cell13	-0.937706	-3.2821	-2.34439
		cell13	31.6478	31.4915	cell13-cell14	2.18802	2.57875	0.390732
		cell14	29.4597	28.9128
		cell16	30.6319	27.5843	cell16-cell17	-2.65687	-1.56293	1.09395
		cell17	33.2888	29.1473	cell17-cell18	-0.625096	-1.87541	-1.25032
		cell18	33.9139	31.0227	cell18-cell19	-0.390732	-1.48468	-1.09395
		cell19	34.3046	32.5073	cell19-cell20	-0.859584	-2.26614	-1.40656
		cell20	35.1642	34.7735	cell20-cell21	-0.0781213	1.40656	1.48468
		cell21	35.2423	33.3669
WT	20150325	cell1	33.0543	33.3669	cell1-cell2	-0.937706	0.31261	1.25032
		cell2	33.992	33.0543	cell2-cell3	2.26614	-0.0781213	-2.34426
		cell3	31.7259	33.1324	cell3-cell4	-0.390732	-0.156368	0.234364
		cell4	32.1166	33.2888	cell4-cell5	-2.89124	-4.21968	-1.32844
		cell5	35.0078	37.5085	cell5-cell6	-0.31261	-3.6727	-3.36009
		cell6	35.3205	41.1812
		cell9	38.4462	37.5866	cell9-cell10	2.03178	0.468853	-1.56293
		cell10	36.4144	37.1177	cell10-cell11	-2.1099	-1.01583	1.09407
		cell11	38.5243	38.1336	cell11-cell12	0.937706	-5.39187	-6.32958
		cell12	37.5866	43.5254	cell12-cell13	0.156243	2.96948	2.81324
		cell13	37.4304	40.556	cell13-cell14	-1.40656	-3.20385	-1.79729
		cell14	38.8369	43.7598
		cell17	39.462	41.3374	cell17-cell18	-1.40656	3.51646	4.92302
		cell18	40.8686	37.821	cell18-cell19	-0.234489	-3.59458	-3.36009
		cell19	41.1031	41.4155	cell19-cell20	0.156368	-3.90719	-4.06356
		cell20	40.9467	45.3227	cell20-cell21	-1.71917	-2.10978	-0.390607
		cell21	42.6659	47.4325

## Sheet: control
			0min X	30min X		0 min	30min	X displacement		30min X	60min X		30min	60min	X displacement		60min X	90min X		60min	90min	X displacement
WT	20150306	cell1	34.9297	37.4304	cell1-cell2	0.703217	-0.390607	-1.09382	cell1	37.4304	33.7577	cell1-cell2	-0.390607	-0.10412	0.286486
		cell2	34.2265	37.821	cell2-cell3	-2.50051	-1.87554	0.624971	cell2	37.821	33.8618	cell2-cell3	-1.87554	-2.00566	-0.130119
		cell3	36.727	39.6965	cell3-cell4	-1.17219	1.01595	2.18815	cell3	39.6965	35.8674	cell3-cell4	1.01595	-0.31261	-1.32856
		cell4	37.8992	38.6806	cell4-cell5	0.468853	-0.703342	-1.17219	cell4	38.6806	36.18	cell4-cell5	-0.703342	0.0781213	0.781463
		cell5	37.4304	39.3839					cell5	39.3839	36.1019
		cell6	39.0713	41.1812	cell6-cell7	0.208365	-0.494852	-0.703217	cell6	41.1812	37.6647	cell6-cell7	-0.494852	-0.781463	-0.286611
		cell7	38.8629	41.676	cell7-cell8	-2.55263	-1.84941	0.703217	cell7	41.676	38.4462	cell7-cell8	-1.84941	0.31261	2.16202
		cell8	41.4155	43.5254	cell8-cell9	1.32844	0.0781213	-1.25032	cell8	43.5254	38.1336	cell8-cell9	0.0781213	-1.09407	-1.17219
		cell9	40.0871	43.4473	cell9-cell10	-0.390732	1.17219	1.56293	cell9	43.4473	39.2277	cell9-cell10	1.17219	0.156368	-1.01583
		cell10	40.4778	42.2751					cell10	42.2751	39.0713
		cell11	41.8063	44.4632	cell11-cell12	-2.1099	-1.01583	1.09407	cell11	44.4632	41.1031	cell11-cell12	-1.01583	-1.5628	-0.546974
		cell12	43.9162	45.479	cell12-cell13	-0.859584	-0.390732	0.468853	cell12	45.479	42.6659	cell12-cell13	-0.390732	0.546974	0.937706
		cell13	44.7758	45.8697	cell13-cell14	0.234489	-0.546974	-0.781463	cell13	45.8697	42.1189	cell13-cell14	-0.546974	-1.09395	-0.546974
		cell14	44.5413	46.4167	cell14-cell15	1.40656	1.79729	0.390732	cell14	46.4167	43.2128	cell14-cell15	1.79729	3.12573	1.32844
		cell15	43.1347	44.6194					cell15	44.6194	40.0871
WT	20150312	cell2	25.8262	30.3193	cell2-cell3	-2.03165	0.156243	2.1879	cell2	30.3193	23.2865	cell2-cell3	0.156243	-0.976704	-1.13295	cell2	23.2865	20.5775	cell2-cell3	-0.976704	1.35444	2.33114
		cell3	27.8578	30.1631	cell3-cell4	1.83629	0.937706	-0.898583	cell3	30.1631	24.2632	cell3-cell18	1.61492	1.28931	-0.32561	cell3	24.2632	19.2231	cell3-cell18	1.28931	0.0521225	-1.23719
		cell4	26.0215	29.2254	cell4-cell5	0.976829	-0.0389982	-1.01583	cell18	28.5482	22.9739	cell18-cell4	-0.677218	-0.74234	-0.0651219	cell18	22.9739	19.171	cell18-cell4	-0.74234	-0.260488	0.481852
		cell5	25.0447	29.2644					cell4	29.2254	23.7163	cell4-cell5	-0.0389982	-1.09407	-1.05508	cell4	23.7163	19.4315	cell4-cell5	-1.09407	-2.18802	-1.09395
									cell5	29.2644	24.8103					cell5	24.8103	21.6195
		cell7	29.3425	31.765	cell7-cell8	0.195241	-0.74234	-0.937581
		cell8	29.1473	32.5073	cell8-cell9	0.390732	-0.234364	-0.625096	cell7	31.765	27.9751	cell7-cell13	-1.68005	0.390732	2.07078	cell7	27.9751	23.1823	cell7-cell13	0.390732	1.04183	0.651094
		cell9	28.7565	32.7417	cell9-cell10	-1.28931	0.390607	1.67992	cell13	33.445	27.5843	cell13-cell8	0.937706	0.664219	-0.273487	cell13	27.5843	22.1405	cell13-cell8	0.664219	0.20849	-0.455729
		cell10	30.0458	32.3511	cell10-cell11	0.820461	0.0391232	-0.781338	cell8	32.5073	26.9201	cell8-cell9	-0.234364	-0.195366	0.0389982	cell8	26.9201	21.932	cell8-cell9	-0.195366	0.260363	0.455729
		cell11	29.2254	32.312					cell9	32.7417	27.1155	cell9-cell10	0.390607	0.273487	-0.117119	cell9	27.1155	21.6716	cell9-cell10	0.273487	-1.14607	-1.41956
									cell10	32.3511	26.842	cell10-cell11	0.0391232	-0.156243	-0.195366	cell10	26.842	22.8177	cell10-cell11	-0.156243	-0.625096	-0.468853
		cell12	32.9762	35.047	cell12-cell13	-0.117244	1.60192	1.71917	cell11	32.312	26.9982					cell11	26.9982	23.4428
		cell13	33.0934	33.445	cell13-cell14	-1.91441	-3.20385	-1.28944
		cell14	35.0078	36.6489	cell14-cell15	0.820461	0.507976	-0.312485	cell12	35.047	30.5928	cell12-cell14	-1.60192	-0.859584	0.74234	cell12	30.5928	25.8392	cell12-cell14	-0.859584	0.208365	1.06795
		cell15	34.1874	36.1409	cell15-cell16	-1.21119	0.156243	1.36744	cell14	36.6489	31.4524	cell14-cell15	0.507976	0.898583	0.390607	cell14	31.4524	25.6308	cell14-cell15	0.898583	0.729341	-0.169242
		cell16	35.3986	35.9847	cell16-cell17	1.79729	0.390732	-1.40656	cell15	36.1409	30.5538	cell15-cell16	0.156243	0.625221	0.468978	cell15	30.5538	24.9015	cell15-cell16	0.625221	1.71917	1.09395
		cell17	33.6013	35.5939					cell16	35.9847	29.9286	cell16-cell17	0.390732	0.273487	-0.117244	cell16	29.9286	23.1823	cell16-cell17	0.273487	-2.1359	-2.40939
									cell17	35.5939	29.6551					cell17	29.6551	25.3182
WT	20150318	cell2	31.4133	34.1744	cell2-cell3	0.677218	0.0521225	-0.625096
		cell3	30.7361	34.1223	cell3-cell4	1.30231	-1.04195	-2.34426
		cell4	29.4337	35.1642	cell4-cell5	-1.97953	-1.40656	0.572973
		cell5	31.4133	36.5708	cell5-cell6	0.41673	0.989828	0.573098
		cell6	30.9965	35.5809
		cell7	35.1121	37.821	cell7-cell8	1.5108	-1.09407	-2.60488
		cell8	33.6013	38.915	cell8-cell9	-1.25032	-1.51068	-0.260363
		cell9	34.8516	40.4257	cell9-cell10	-1.04195	0.729216	1.77117
		cell10	35.8936	39.6965	cell10-cell11	1.19819	0.677343	-0.52085
		cell11	34.6954	39.0192
WT	20150320	cell2	25.1619	29.59	cell2-cell3	-1.14607	-0.468853	0.677218	cell2	29.59	28.6002	cell2-cell3	-0.468853	-0.260488	0.208365
		cell3	26.308	30.0588	cell3-cell4	1.40656	2.03165	0.625096	cell3	30.0588	28.8606	cell3-cell4	2.03165	0.781338	-1.25032
		cell4	24.9015	28.0272	cell4-cell5	0.729341	-0.156243	-0.885583	cell4	28.0272	28.0793	cell4-cell5	-0.156243	-0.833461	-0.677218
		cell5	24.1721	28.1834					cell5	28.1834	28.9128
		cell9	28.4439	31.5696	cell9-cell10	-0.364608	-0.937706	-0.573098	cell9	31.5696	30.1631	cell9-cell10	-0.937706	-1.14607	-0.208365
		cell10	28.8085	32.5073	cell10-cell11	-0.31261	0.156243	0.468853	cell10	32.5073	31.3091	cell10-cell11	0.156243	-1.82329	-1.97953
		cell11	29.1211	32.3511	cell11-cell12	0.885583	0	-0.885583	cell11	32.3511	33.1324	cell11-cell12	0	1.04183	1.04183
		cell12	28.2355	32.3511					cell12	32.3511	32.0906
WT	20150324	cell2	32.3511	31.0487	cell2-cell3	2.18802	-2.39639	-4.58441
		cell3	30.1631	33.445	cell3-cell4	-0.937706	1.5628	2.50051
		cell4	31.1008	31.8822	cell4-cell5	0.31261	0.20849	-0.10412
		cell5	30.7882	31.6738
		cell9	33.5492	35.5809	cell9-cell10	0.468853	2.91736	2.44851
		cell10	33.0803	32.6636
		cell11	37.9252	35.4247	cell11-cell12	0.260488	-3.07361	-3.33409
		cell12	37.6647	38.4983	cell12-cell13	0.625096	1.25032	0.625221
		cell13	37.0396	37.248	cell13-cell14	-1.71904	-1.45868	0.260363
		cell14	38.7587	38.7067	cell14-cell15	2.65675	3.12573	0.468978
		cell15	36.1019	35.5809	cell15-cell16	-1.45868	0.0521225	1.5108
		cell16	37.5606	35.5288

## Sheet: ventral
			0min X	30min X		0 min	30min	X displacement
WT	stinger1008	cell1	29.085	28.008	cell1-cell2	-2.238	-2.155	0.083
		cell2	31.323	30.163	cell2-cell3	-1.823	-1.491	0.332
		cell3	33.146	31.654
		cell4	25.191	24.362	cell4-cell5	-0.745	0.331	1.076
		cell5	25.936	24.031
		cell6	23.533	22.29	cell6-cell7	2.237	1.408	-0.829
		cell7	21.296	20.882	cell7-cell8	-1.823	0.995	2.818
		cell8	23.119	19.887
WT	stingetr2001	cell1	35.052	31.903	cell1-cell2	-0.911	-1.574	-0.663
		cell2	35.963	33.477	cell2-cell3	2.32	-0.912	-3.232
		cell3	33.643	34.389	cell3-cell4	-3.977	-0.331	3.646
		cell4	37.62	34.72
		cell5	28.008	28.588	cell5-cell6	0	-0.746	-0.746
		cell6	28.008	29.334	cell6-cell7	0.414	0.249	-0.165
		cell7	27.594	29.085
		cell8	24.942	25.439	cell8-cell9	0.58	0.745	0.165
		cell9	24.362	24.694	cell9-cell10	0.829	1.161	0.332
		cell10	23.533	23.533
WT	stinger2002	cell1	27.262	27.594	cell1-cell2	1.077	2.652	1.575
		cell2	26.185	24.942	cell2-cell3	-0.829	0.746	1.575
		cell3	27.014	24.196	cell3-cell4	0.415	-1.326	-1.741
		cell4	26.599	25.522
		cell5	25.274	24.776	cell5-cell6	0.829	1.574	0.745
		cell6	24.445	23.202	cell6-cell7	1.492	0.249	-1.243
		cell7	22.953	22.953	cell7-cell8	-0.912	0	0.912
		cell8	23.865	22.953
		cell9	22.622	21.876	cell9-cell10	-0.083	-0.414	-0.331
		cell10	22.705	22.29	cell10-cell11	0.166	0.497	0.331
		cell11	22.539	21.793
WT	stinger2003	cell1	43.255	39.36	cell1-cell2	-0.622	0.331	0.953
		cell2	43.877	39.029	cell2-cell3	0.373	-0.58	-0.953
		cell3	43.504	39.609	cell3-cell4	1.492	0.994	-0.498
		cell4	42.012	38.615
		cell5	41.018	36.957	cell5-cell6	0.125	1.74	1.615
		cell6	40.893	35.217	cell6-cell7	0.621	-0.249	-0.87
		cell7	40.272	35.466
		cell8	38.035	33.311	cell8-cell9	-1.491	-0.746	0.745
		cell9	39.526	34.057	cell9-cell10	1.74	0.248	-1.492
		cell10	37.786	33.809	cell10-cell11	-0.331	0.829	1.16
		cell11	38.117	32.98
WT	stinger2004	cell1	28.174	24.776	cell1-cell2	-1.243	0.58	1.823
		cell2	29.417	24.196	cell2-cell3	0.829	-0.083	-0.912
		cell3	28.588	24.279
		cell4	26.268	24.113	cell4-cell5	0.083	2.237	2.154
		cell5	26.185	21.876	cell5-cell6	-0.166	-0.166	0
		cell6	26.351	22.042
		cell7	22.788	20.385	cell7-cell8	-0.414	0.332	0.746
		cell8	23.202	20.053	cell8-cell9	-0.829	0.414	1.243
		cell9	24.031	19.639
WT	stinger0310	cell1	31.157	28.422	cell1-cell2	0.912	0.497	-0.415
		cell2	30.245	27.925	cell2-cell3	0.994	0.911	-0.083
		cell3	29.251	27.014	cell3-cell4	-0.994	-1.74	-0.746
		cell4	30.245	28.754	cell4-cell5	0.994	0.912	-0.082
		cell5	29.251	27.842
		cell6	24.859	25.108	cell6-cell7	-1.326	0	1.326
		cell7	26.185	25.108	cell7-cell8	0	1.077	1.077
		cell8	26.185	24.031	cell8-cell9	-0.497	-1.325	-0.828
		cell9	26.682	25.356	cell9-cell10	-1.658	-1.161	0.497
		cell10	28.34	26.517
		cell11	22.208	21.462	cell11-cell12	-1.077	-0.331	0.746
		cell12	23.285	21.793	cell12-cell13	-0.911	0	0.911
		cell13	24.196	21.793	cell13-cell14	0.331	-1.326	-1.657
		cell14	23.865	23.119
	tdTomato1116_1	cell1	45.741	52.039	cell1-cell2	-0.994	0.415	1.409
		cell2	46.735	51.624	cell2-cell3	1.657	0.58	-1.077
		cell3	45.078	51.044	cell3-cell4	-2.32	-0.249	2.071
		cell4	47.398	51.293	cell4-cell5	-1.409	1.326	2.735
		cell5	48.807	49.967
		cell6	42.509	48.89	cell6-cell7	0.828	0.083	-0.745
		cell7	41.681	48.807	cell7-cell8	-1.077	1.243	2.32
		cell8	42.758	47.564	cell8-cell9	-0.58	-0.414	0.166
		cell9	43.338	47.978	cell9-cell10	-0.414	0.994	1.408
		cell10	43.752	46.984
		cell11	39.195	44.995	cell11-cell12	-0.331	1.823	2.154
		cell12	39.526	43.172	cell12-cell13	-0.414	-1.575	-1.161
		cell13	39.94	44.747
	tdTomato1116_2	cell1	45.244	50.216	cell1-cell2	-0.414	-0.994	-0.58
		cell2	45.658	51.21	cell2-cell3	0.746	1.74	0.994
		cell3	44.912	49.47	cell3-cell4	-0.995	0.995	1.99
		cell4	45.907	48.475
		cell5	40.521	44.912	cell5-cell6	-1.243	-2.818	-1.575
		cell6	41.764	47.73	cell6-cell7	-0.994	0	0.994
		cell7	42.758	47.73	cell7-cell8	0.994	1.658	0.664
		cell8	41.764	46.072
		cell9	37.04	42.675	cell9-cell10	-1.74	-1.326	0.414
		cell10	38.78	44.001
	tdTomato1116_3	cell3	43.752	45.41	cell3-cell4	-0.58	0.332	0.912
		cell4	44.332	45.078	cell4-cell5	1.491	0.414	-1.077
		cell5	42.841	44.664
	tdTomato1127_1	cell1	42.841	41.266	cell1-cell2	-2.154	-1.326	0.828
		cell2	44.995	42.592	cell2-cell3	1.74	1.574	-0.166
		cell3	43.255	41.018	cell3-cell4	1.077	0.829	-0.248
		cell4	42.178	40.189
		cell6	39.941	37.786	cell6-cell7	1.409	0.166	-1.243
		cell7	38.532	37.62	cell7-cell8	-2.486	-1.243	1.243
		cell8	41.018	38.863	cell8-cell9	1.823	2.569	0.746
		cell9	39.195	36.294
	tdTomato1127_1001	cell1	40.769	38.698	cell1-cell2	-1.077	-0.828	0.249
		cell2	41.846	39.526	cell2-cell3	-0.746	-1.575	-0.829
		cell3	42.592	41.101
		cell4	38.532	35.632	cell4-cell5	0.497	-0.828	-1.325
		cell5	38.035	36.46	cell5-cell6	-0.58	-0.083	0.497
		cell6	38.615	36.543
	tdTomato1127_1002	cell2	39.36	39.443	cell2-cell3	-0.249	0	0.249
		cell3	39.609	39.443	cell3-cell4	-1.243	-0.249	0.994
		cell4	40.852	39.692	cell4-cell5	-0.663	-2.154	-1.491
		cell5	41.515	41.846
		cell7	37.537	38.2	cell7-cell8	1.325	2.154	0.829
		cell8	36.212	36.046
