# Supplementary material for: Chiral cell sliding drives left-right asymmetric organ twisting
Source: eLife. 2018 Jun 12;7:e32506. doi: 10.7554/eLife.32506 (PMC5997448; doi:10.7554/eLife.32506)
Supplement: Figure 2—source data 1. [file elife-32506-fig2-data1.xlsx]

## Sheet: dorsal
			0min X	30min X		0 min	30min	X displacement		30min X	60min X		30min	60min	X displacement			dorsal	control	ventral
Myo31DF	20150430	cell1	20.4734	28.0532	cell1-cell2	-0.156243	-0.156243	0	cell1	28.0532	31.7259	cell1-cell2	-0.156243	0	0.156243		average	0.441447	0.0735014	-0.3563
		cell2	20.6297	28.2094	cell2-cell3	-1.5628	-1.32844	0.234364	cell2	28.2094	31.7259	cell2-cell3	-1.32844	0.781463	2.1099		standard error	0.11921	0.121654	0.136044
		cell3	22.1925	29.5379	cell3-cell4	-0.156368	-0.468853	-0.312485	cell3	29.5379	30.9444	cell3-cell4	-0.468853	0	0.468853		sample number	134	129	40
		cell4	22.3488	30.0067					cell4	30.0067	30.9444	cell4-cell5	0.703217	0.390607	-0.31261		trial number	5	5	6
									cell5	29.3035	30.5538	cell5-cell6	1.25032	3.43834	2.18802
		cell9	15.7066	25.6308	cell9-cell10	0.0781213	1.71917	1.64105	cell6	28.0532	27.1155						student t test p value	0.0158317
		cell10	15.6285	23.9116	cell10-cell11	-0.546974	-0.625096	-0.0781213									dorsal vs control
		cell11	16.1755	24.5367	cell11-cell12	-2.03178	-0.547099	1.48468	cell9	25.6308	28.6784	cell9-cell10	1.71917	1.25032	-0.468853
		cell12	18.2073	25.0838	cell12-cell13	0.625221	-1.25019	-1.87541	cell10	23.9116	27.4281	cell10-cell11	-0.625096	-0.781338	-0.156243		student t test p value	0.0101808
		cell13	17.582	26.334	cell13-cell14	-2.42251	1.01583	3.43834	cell11	24.5367	28.2094	cell11-cell12	-0.547099	2.26602	2.81312		ventral vs control
		cell14	20.0046	25.3182	cell14-cell15	-0.234364	1.5628	1.79717	cell12	25.0838	25.9434	cell12-cell13	-1.25019	-0.625096	0.625096
		cell15	20.2389	23.7554					cell13	26.334	26.5685	cell13-cell14	1.01583	1.09395	0.0781213
									cell14	25.3182	25.4745	cell14-cell15	1.5628	2.1099	0.547099
		cell17	12.9716	20.3952	cell17-cell18	1.25019	0.390607	-0.859584	cell15	23.7554	23.3646
		cell18	11.7214	20.0046	cell18-cell19	-0.390607	0	0.390607
		cell19	12.1121	20.0046	cell19-cell20	-0.703342	0.234489	0.937831	cell16	21.4111	24.5367	cell16-cell17	1.01595	1.17207	0.156118
		cell20	12.8154	19.7701	cell20-cell21	-2.18802	-2.18802	0	cell17	20.3952	23.3646	cell17-cell18	0.390607	0.156243	-0.234364
		cell21	15.0034	21.9581	cell21-cell22	0.234489	1.32844	1.09395	cell18	20.0046	23.2084	cell18-cell19	0	1.71917	1.71917
		cell22	14.7689	20.6297	cell22-cell23	-2.26614	-1.48468	0.781463	cell19	20.0046	21.4892	cell19-cell20	0.234489	0.546974	0.312485
		cell23	17.0351	22.1143					cell20	19.7701	20.9423	cell20-cell21	-2.18802	-2.42239	-0.234364
									cell21	21.9581	23.3646	cell21-cell22	1.32844	2.81312	1.48468
									cell22	20.6297	20.5515	cell22-cell23	-1.48468	-0.0781213	1.40656
									cell23	22.1143	20.6297
Myo31DF	20150501	cell1	22.5051	24.0679	cell1-cell2	1.25032	1.25019	-0.000124994	cell1	24.0679	29.069	cell1-cell2	1.25019	0.625096	-0.625096
		cell2	21.2547	22.8177	cell2-cell3	-0.31261	0.31261	0.625221	cell2	22.8177	28.4439	cell2-cell3	0.31261	-0.625096	-0.937706
		cell3	21.5674	22.5051	cell3-cell4	-0.31261	-0.31261	0	cell3	22.5051	29.069	cell3-cell4	-0.31261	0.937706	1.25032
		cell4	21.88	22.8177	cell4-cell5	0.625221	0.31261	-0.31261	cell4	22.8177	28.1313	cell4-cell5	0.31261	1.25019	0.937581
		cell5	21.2547	22.5051	cell5-cell6	-0.31261	0.625096	0.937706	cell5	22.5051	26.8811	cell5-cell6	0.625096	0	-0.625096
		cell6	21.5674	21.88					cell6	21.88	26.8811
		cell9	19.0669	19.3793	cell9-cell10	1.87554	0.625096	-1.25044	cell9	19.3793	25.0057	cell9-cell10	0.625096	-0.937706	-1.5628
		cell10	17.1913	18.7542	cell10-cell11	-0.31261	-0.31261	0	cell10	18.7542	25.9434	cell10-cell11	-0.31261	0.31261	0.625221
		cell11	17.5039	19.0669	cell11-cell12	-0.625221	-0.625096	0.000124994	cell11	19.0669	25.6308	cell11-cell12	-0.625096	0	0.625096
		cell12	18.1291	19.6919	cell12-cell13	0.625221	0.937706	0.312485	cell12	19.6919	25.6308	cell12-cell13	0.937706	1.25032	0.31261
		cell13	17.5039	18.7542	cell13-cell14	-1.87541	-1.5628	0.31261	cell13	18.7542	24.3805	cell13-cell14	-1.5628	-1.87541	-0.31261
		cell14	19.3793	20.317					cell14	20.317	26.2559
		cell16	15.3159	15.6285	cell16-cell17	-0.937706	-2.18802	-1.25032	cell16	15.6285	22.5051	cell16-cell17	-2.18802	-2.18802	-5.32907e-15
		cell17	16.2536	17.8165	cell17-cell18	2.50051	1.56293	-0.937581	cell17	17.8165	24.6931	cell17-cell18	1.56293	2.50063	0.937706
		cell18	13.7531	16.2536	cell18-cell19	1.25032	0.625096	-0.625221	cell18	16.2536	22.1925	cell18-cell19	0.625096	0.937706	0.31261
		cell19	12.5028	15.6285	cell19-cell20	-1.87541	-1.25032	0.625096	cell19	15.6285	21.2547	cell19-cell20	-1.25032	-0.31261	0.937706
		cell20	14.3782	16.8788	cell20-cell21	0	-0.625096	-0.625096	cell20	16.8788	21.5674	cell20-cell21	-0.625096	-1.25032	-0.625221
		cell21	14.3782	17.5039	cell21-cell22	-2.50063	0	2.50063	cell21	17.5039	22.8177	cell21-cell22	0	-0.625096	-0.625096
		cell22	16.8788	17.5039					cell22	17.5039	23.4428
Myo31DF	20150513	cell1	21.333	27.1936	cell1-cell2	-0.468853	-0.937706	-0.468853	cell1	27.1936	32.9762	cell1-cell2	-0.937706	-0.781463	0.156243
		cell2	21.8018	28.1313	cell2-cell3	-3.28197	-1.09407	2.1879	cell2	28.1313	33.7577	cell2-cell3	-1.09407	0.156368	1.25044
		cell3	25.0838	29.2254	cell3-cell4	1.95366	4.29792	2.34426	cell3	29.2254	33.6013	cell3-cell4	4.29792	3.98519	-0.312735
		cell4	23.1302	24.9274	cell4-cell5	1.32831	1.32844	0.000124994	cell4	24.9274	29.6161	cell4-cell5	1.32844	3.2821	1.95366
		cell5	21.8018	23.599	cell5-cell6	1.09407	0.312485	-0.781588	cell5	23.599	26.334	cell5-cell6	0.312485	0.703217	0.390732
		cell6	20.7078	23.2865					cell6	23.2865	25.6308
		cell9	17.1913	24.1461	cell9-cell10	-0.468978	0.937706	1.40668	cell9	24.1461	28.4439	cell9-cell10	0.937706	1.48468	0.546974
		cell10	17.6603	23.2084	cell10-cell11	-1.87541	-0.859459	1.01595	cell10	23.2084	26.9592	cell10-cell11	-0.859459	-2.03165	-1.17219
		cell11	19.5357	24.0679	cell11-cell12	-0.0781213	1.01583	1.09395	cell11	24.0679	28.9909	cell11-cell12	1.01583	2.03165	1.01583
		cell12	19.6138	23.052	cell12-cell13	1.64105	2.42239	0.781338	cell12	23.052	26.9592	cell12-cell13	2.42239	2.50063	0.0782463
		cell13	17.9728	20.6297	cell13-cell14	1.01583	-1.01583	-2.03165	cell13	20.6297	24.4586	cell13-cell14	-1.01583	-0.156368	0.859459
		cell14	16.957	21.6455					cell14	21.6455	24.615
		cell17	14.847	20.3952	cell17-cell18	1.87541	1.32831	-0.547099	cell17	20.3952	23.6773	cell17-cell18	1.32831	1.25032	-0.0779963
		cell18	12.9716	19.0669	cell18-cell19	-2.18802	-0.859459	1.32856	cell18	19.0669	22.4269	cell18-cell19	-0.859459	-2.65687	-1.79742
		cell19	15.1597	19.9263	cell19-cell20	-0.703342	0.781338	1.48468	cell19	19.9263	25.0838	cell19-cell20	0.781338	-0.156243	-0.937581
		cell20	15.863	19.145	cell20-cell21	2.735	2.50063	-0.234364	cell20	19.145	25.2401	cell20-cell21	2.50063	3.82894	1.32831
		cell21	13.128	16.6443	cell21-cell22	-0.781338	-1.25032	-0.468978	cell21	16.6443	21.4111	cell21-cell22	-1.25032	0.703342	1.95366
		cell22	13.9093	17.8947					cell22	17.8947	20.7078
Myo31DF	20150515	cell1	24.615	29.5379	cell1-cell2	-0.234364	1.09395	1.32831
		cell2	24.8493	28.4439	cell2-cell3	0.937706	2.18802	1.25032
		cell3	23.9116	26.2559	cell3-cell4	1.01583	1.87541	0.859584
		cell4	22.8958	24.3805	cell4-cell5	-0.468853	-0.781463	-0.31261
		cell5	23.3646	25.1619	cell5-cell6	0.859584	1.32844	0.468853
		cell6	22.5051	23.8335
		cell9	21.4892	26.0215	cell9-cell10	1.87541	3.36022	1.4848
		cell10	19.6138	22.6613	cell10-cell11	0.234489	-0.234489	-0.468978
		cell11	19.3793	22.8958	cell11-cell12	0.234364	1.17219	0.937831
		cell12	19.145	21.7236	cell12-cell13	-0.234364	-1.32844	-1.09407
		cell13	19.3793	23.052
		cell17	17.3477	20.9423	cell17-cell18	0.234489	0.625221	0.390732
		cell18	17.1132	20.317	cell18-cell19	0.156243	-0.0781213	-0.234364
		cell19	16.957	20.3952	cell19-cell20	0.859584	0.937706	0.0781213
		cell20	16.0974	19.4575	cell20-cell21	-0.468853	0.468853	0.937706
		cell21	16.5662	18.9886
Myo31DF	20150526	cell1	24.7712	39.3058	cell1-cell2	-0.31261	39.3058	39.6184	cell3	36.6489	41.1812	cell3-cell4	2.81312	3.20385	0.390732
		cell2	25.0838	0	cell2-cell3	1.32844	-36.6489	-37.9773	cell4	33.8358	37.9773	cell4-cell6	2.81312	1.87541	-0.937706
		cell3	23.7554	36.6489	cell3-cell4	0.703342	2.81312	2.10978	cell6	31.0227	36.1019
		cell4	23.052	33.8358	cell4-cell5	-1.56293	1.01583	2.57875
		cell5	24.615	32.82	cell5-cell6	1.71917	1.79729	0.0781213	cell9	19.3793	41.1812	cell9-cell10	0.625096	-0.390732	-1.01583
		cell6	22.8958	31.0227					cell10	18.7542	41.5719	cell10-cell11	-0.31261	3.12573	3.43834
									cell11	19.0669	38.4462	cell11-cell12	-0.625096	5.86072	6.48582
		cell9	20.7859	19.3793	cell9-cell10	-0.156368	0.625096	0.781463	cell12	19.6919	32.5855	cell12-cell13	0.937706	-3.04761	-3.98531
		cell10	20.9423	18.7542	cell10-cell11	0.234489	-0.31261	-0.547099	cell13	18.7542	35.6331	cell13-cell14	-1.5628	2.50063	4.06343
		cell11	20.7078	19.0669	cell11-cell12	1.64092	-0.625096	-2.26602	cell14	20.317	33.1324
		cell12	19.0669	19.6919	cell12-cell13	-2.1879	0.937706	3.1256
		cell13	21.2547	18.7542	cell13-cell14	0.546974	-1.5628	-2.10978	cell17	32.3511	37.821	cell17-cell18	-1.25019	-0.468853	0.781338
		cell14	20.7078	20.317					cell18	33.6013	38.2898	cell18-cell19	5.07926	3.59446	-1.4848
									cell19	28.522	34.6954	cell19-cell20	1.32844	2.50063	1.17219
		cell17	18.6761	32.3511	cell17-cell18	0.468853	-1.25019	-1.71904	cell20	27.1936	32.1947	cell20-cell21	-1.09407	-1.48468	-0.390607
		cell18	18.2073	33.6013	cell18-cell19	0.937706	5.07926	4.14155	cell21	28.2877	33.6794	cell21-cell22	-0.156243	0.703217	0.859459
		cell19	17.2696	28.522	cell19-cell20	0.781463	1.32844	0.546974	cell22	28.4439	32.9762
		cell20	16.4881	27.1936	cell20-cell21	-1.48468	-1.09407	0.390607
		cell21	17.9728	28.2877	cell21-cell22	0.312485	-0.156243	-0.468728
		cell22	17.6603	28.4439

## Sheet: control
			0min X	30min X		0 min	30min	X displacement		30min X	60min X		30min	60min	X displacement		60min X	90min X		60min	90min	X displacement		90min X	120min X		90min	120min	X displacement
Myo31DF	20150430	cell1	23.8595	26.1518	cell1-cell2	1.92753	0.885708	-1.04183	cell1	26.1518	24.9536	cell1-cell19	0.885708	-0.729341	-1.61505	cell1	24.9536	25.2141	cell1-cell19	-0.729341	1.25032	1.97966	cell1	25.2141	24.0679	cell1-cell19	1.25032	1.51068	0.260363
		cell2	21.932	25.2661	cell2-cell3	-1.25032	-1.25032	0	cell19	25.2661	25.6829	cell19-cell2	0	1.19819	1.19819	cell19	25.6829	23.9637	cell19-cell2	1.19819	-0.156243	-1.35444	cell19	23.9637	22.5572	cell19-cell2	-0.156243	-0.41673	-0.260488
		cell3	23.1823	26.5164	cell3-cell4	1.51068	-0.104245	-1.61492	cell2	25.2661	24.4847	cell2-cell3	-1.25032	-1.77117	-0.52085	cell2	24.4847	24.12	cell2-cell3	-1.77117	-1.19819	0.572973	cell2	24.12	22.9739	cell2-cell9	-0.0521225	-0.468853	-0.41673
		cell4	21.6716	26.6206	cell4-cell5	-1.66705	2.1359	3.80295	cell3	26.5164	26.2559	cell3-cell4	-0.104245	0.468853	0.573098	cell3	26.2559	25.3182	cell3-cell4	0.468853	-1.09407	-1.56293	cell9	24.1721	23.4428	cell9-cell3	-1.14607	-0.520975	0.625096
		cell5	23.3386	24.4847					cell4	26.6206	25.787	cell4-cell5	2.1359	-0.0521225	-2.18802	cell4	25.787	26.4123	cell4-cell5	-0.0521225	-0.156243	-0.10412	cell3	25.3182	23.9637	cell3-cell4	-1.09407	-1.19819	-0.10412
									cell5	24.4847	25.8392					cell5	25.8392	26.5685					cell4	26.4123	25.1619	cell4-cell5	-0.156243	0.260488	0.41673
		cell6	19.2752	23.7554	cell6-cell7	0.208365	0.31261	0.104245															cell5	26.5685	24.9015
		cell7	19.0669	23.4428	cell7-cell8	-0.260363	1.61492	1.87529	cell6	23.7554	21.6195	cell6-cell7	0.31261	-0.312485	-0.625096	cell6	21.6195	21.5674	cell6-cell7	-0.312485	-0.208365	0.10412
		cell8	19.3272	21.8278	cell8-cell9	-1.25032	-2.08378	-0.833461	cell7	23.4428	21.932	cell7-cell8	1.61492	-0.104245	-1.71917	cell7	21.932	21.7757	cell7-cell8	-0.104245	0.833461	0.937706	cell11	23.7554	22.5572	cell11-cell12	0.729341	0.781463	0.0521225
		cell9	20.5775	23.9116	cell9-cell10	2.08378	0.572973	-1.5108	cell8	21.8278	22.0362	cell8-cell9	-2.08378	-2.18802	-0.104245	cell8	22.0362	20.9423	cell8-cell9	-2.18802	-3.22985	-1.04183	cell12	23.026	21.7757
		cell10	18.4938	23.3386	cell10-cell11	-0.31261	0.20849	0.5211	cell9	23.9116	24.2242					cell9	24.2242	24.1721	cell9-cell11	1.71917	0.41673	-1.30244
		cell11	18.8064	23.1302	cell11-cell12	0.677218	2.60475	1.92753	cell10	23.3386						cell11	22.5051	23.7554	cell11-cell12	-0.364733	0.729341	1.09407
		cell12	18.1291	20.5254					cell11	23.1302	22.5051	cell11-cell12	2.60475	-0.364733	-2.96948	cell12	22.8698	23.026
									cell12	20.5254	22.8698
		cell13	16.6183	20.5775	cell12-cell13	0.31261	0.937706	0.625096
		cell14	16.3057	19.6398	cell13-cell14	0.520975	1.14607	0.625096	cell13	20.5775	19.6919	cell13-cell14	0.937706	1.45868	0.520975
		cell15	15.7848	18.4938					cell14	19.6398	18.2333	cell14-cell15	1.14607	0.31261	-0.833461
									cell15	18.4938	17.9207
Myo31DF	20150501	cell1	21.6716	22.2967	cell1-cell7	2.24014	1.82329	-0.416855	cell1	22.2967	27.0895	cell1-cell7	1.82329	0.677218	-1.14607
		cell7	19.4315	20.4734	cell7-cell2	-1.82329	-2.60475	-0.781463	cell7	20.4734	26.4123	cell7-cell2	-2.60475	-0.312485	2.29227
		cell2	21.2547	23.0782	cell2-cell3	-2.03178	-1.40656	0.625221	cell2	23.0782	26.7247
		cell3	23.2865	24.4847	cell3-cell4	2.03178	1.87541	-0.156368
		cell4	21.2547	22.6093					cell8	19.1188	23.547	cell8-cell9	-0.416855	-3.17773	-2.76087
									cell9	19.5357	26.7247	cell9-cell10	-2.03165	0.989828	3.02148
		cell8	17.1913	19.1188	cell8-cell9	-0.520975	-0.416855	0.10412	cell10	21.5674	25.7349
		cell9	17.7123	19.5357	cell9-cell10	-0.781463	-2.03165	-1.25019
		cell10	18.4938	21.5674	cell10-cell11	-1.04195	2.60475	3.6467	cell16	15.8369	20.4734	cell16-cell17	-3.38622	-2.44838	0.937831
		cell11	19.5357	18.9626	cell11-cell12	-0.833461	-3.38622	-2.55275	cell17	19.2231	22.9218
		cell12	20.3692	22.3488
		cell15	15.2118	17.4518	cell15-cell16	1.97966	1.61492	-0.364733
		cell16	13.2321	15.8369	cell16-cell17	-1.66705	-3.38622	-1.71917
		cell17	14.8992	19.2231	cell17-cell18	-0.573098	0.31261	0.885708
		cell18	15.4723	18.9105
Myo31DF	20150513	cell1	21.932	23.599	cell1-cell2	1.14607	0.312485	-0.833586	cell1	23.599	26.4123	cell1-cell2	0.312485	0.677343	0.364858	cell1	26.4123	26.0475	cell1-cell2	0.677343	2.44851	1.77117
		cell2	20.7859	23.2865	cell2-cell3	0	-1.61492	-1.61492	cell2	23.2865	25.7349	cell2-cell3	-1.61492	-0.937706	0.677218	cell2	25.7349	23.599	cell2-cell3	-0.937706	-0.677343	0.260363
		cell3	20.7859	24.9015	cell3-cell4	1.30231	4.32392	3.02161	cell3	24.9015	26.6726	cell3-cell4	0.208365	0.312485	0.10412	cell3	26.6726	24.2764	cell3-cell4	0.312485	0.104245	-0.20824
		cell4	19.4836	20.5775	cell4-cell5	-1.09395	-2.03178	-0.937831	cell6	24.6931	26.3601	cell6-cell7	1.5108	0.833586	-0.677218	cell6	26.3601	24.1721	cell6-cell7	0.833586	0.31261	-0.520975
		cell5	20.5775	22.6093					cell7	23.1823	25.5265					cell7	25.5265	23.8595
		cell9	17.9207	20.4734	cell9-cell10	0.937706	-1.92741	-2.86511	cell9	20.4734	24.5888	cell9-cell10	-1.92741	-0.364733	1.56268	cell9	24.5888	22.6093	cell9-cell10	-0.364733	-1.30231	-0.937581
		cell10	16.9829	22.4008	cell10-cell11	-1.19819	2.81312	4.01131	cell10	22.4008	24.9536	cell10-cell11	2.81312	1.45868	-1.35444	cell10	24.9536	23.9116	cell10-cell11	1.45868	1.5108	0.0521225
		cell11	18.1811	19.5877	cell11-cell12	0.937706	-1.45868	-2.39639	cell11	19.5877	23.4949	cell11-cell12	-1.45868	-0.10412	1.35456	cell11	23.4949	22.4008	cell11-cell12	-0.10412	-0.729341	-0.625221
		cell12	17.2434	21.0464	cell12-cell13	-3.90719	-0.31261	3.59458	cell12	21.0464	23.599	cell12-cell13	-0.31261	0	0.31261	cell12	23.599	23.1302	cell12-cell13	0	1.66705	1.66705
		cell13	21.1506	21.359	cell13-cell14	2.76112	0.729341	-2.03178	cell13	21.359	23.599	cell13-cell14	0.729341	0.260363	-0.468978	cell13	23.599	21.4631	cell13-cell14	0.260363	-0.156368	-0.41673
		cell14	18.3895	20.6297	cell14-cell15	1.77117	2.76099	0.989828	cell14	20.6297	23.3386	cell14-cell4	0.0521225	0.729341	0.677218	cell14	23.3386	21.6195	cell14-cell4	0.729341	0.833586	0.104245
		cell15	16.6183	17.8687					cell4	20.5775	22.6093	cell4-cell5	-2.03178	-1.77117	0.260613	cell4	22.6093	20.7859	cell4-cell5	-1.77117	-1.19819	0.572973
									cell5	22.6093	24.3805					cell5	24.3805	21.9841
		cell17	13.0238	17.3998	cell17-cell18	-0.625096	-0.625096	3.55271e-15
		cell18	13.6489	18.0249	cell18-cell19	1.19819	1.77129	0.573098	cell17	17.3998	20.2129	cell17-cell18	-0.625096	-0.729341	-0.104245	cell17	20.2129	19.6919	cell17-cell18	-0.729341	0.677218	1.40656
		cell19	12.4507	16.2536	cell19-cell20	-2.96948	-1.66705	1.30244	cell18	18.0249	20.9423	cell18-cell19	1.77129	1.5108	-0.260488	cell18	20.9423	19.0147	cell18-cell19	1.5108	1.14607	-0.364733
		cell20	15.4201	17.9207	cell20-cell21	1.25032	0.41673	-0.833586	cell19	16.2536	19.4315	cell19-cell20	-1.66705	-1.40656	0.260488	cell19	19.4315	17.8687	cell19-cell20	-1.40656	-1.61492	-0.208365
		cell21	14.1698	17.5039					cell20	17.9207	20.838	cell20-cell21	0.41673	1.25032	0.833586	cell20	20.838	19.4836	cell20-cell21	1.25032	1.92753	0.677218
									cell21	17.5039	19.5877	cell21-cell15	-0.364733	-0.885708	-0.520975	cell21	19.5877	17.556	cell21-cell15	-0.885708	-0.468853	0.416855
									cell15	17.8687	20.4734					cell15	20.4734	18.0249
Myo31DF	20150515	cell1	22.3488	21.7236	cell1-cell2	-0.989828	-2.39639	-1.40656	cell2	24.12	23.7033	cell2-cell3	-1.71917	-1.30244	0.41673
		cell2	23.3386	24.12	cell2-cell3	0.989828	-1.71917	-2.709	cell3	25.8392	25.0057	cell3-cell4	2.86524	2.81324	-0.0519975
		cell3	22.3488	25.8392	cell3-cell4	1.04195	2.86524	1.82329	cell4	22.9739	22.1925	cell4-cell5	-2.08378	-0.156368	1.92741
		cell4	21.3069	22.9739	cell4-cell5	-2.39639	-2.08378	0.31261	cell5	25.0577	22.3488
		cell5	23.7033	25.0577
									cell12	21.0985	20.5254	cell12-cell13	1.09395	1.66705	0.573098
		cell11	17.7123	20.7859	cell11-cell12	0.677218	-0.31261	-0.989828	cell13	20.0046	18.8584	cell13-cell19	1.82341	1.30231	-0.5211
		cell12	17.0351	21.0985	cell12-cell13	-0.104245	1.09395	1.19819	cell19	18.1811	17.556	cell19-cell14	-2.03178	-0.937706	1.09407
		cell13	17.1393	20.0046	cell13-cell14	-1.25019	-0.208365	1.04183	cell14	20.2129	18.4938	cell14-cell15	-0.364608	-0.520975	-0.156368
		cell14	18.3895	20.2129	cell14-cell15	-1.45868	-0.364608	1.09407	cell15	20.5775	19.0147
		cell15	19.8482	20.5775
		cell18	15.4201	15.1075	cell18-cell19	-1.19819	-3.07361	-1.87541
		cell19	16.6183	18.1811
Myo31DF	20150526	cell2	20.7859	28.0793	cell2-cell3	-0.781463	-0.156243	0.625221	cell2	28.0793	32.7678	cell2-cell3	-0.156243	0.104245	0.260488
		cell3	21.5674	28.2355	cell3-cell4	-1.25032	1.30244	2.55275	cell3	28.2355	32.6636	cell3-cell11	1.25032	0.0521225	-1.19819
		cell4	22.8177	26.9331	cell4-cell5	0.468853	-2.0839	-2.55275	cell11	26.9852	32.6115	cell11-cell4	0.0521225	0.572973	0.52085
		cell5	22.3488	29.017					cell4	26.9331	32.0385	cell4-cell5	-2.0839	-0.156243	1.92766
									cell5	29.017	32.1947
		cell11	18.1811	26.9852	cell11-cell12	2.81312	3.28197	0.468853
		cell12	15.368	23.7033	cell12-cell13	-3.59458	-2.03165	1.56293	cell12	23.7033	28.3918	cell12-cell13	-2.03165	-1.77129	0.260363
		cell13	18.9626	25.7349					cell13	25.7349	30.1631

## Sheet: ventral
			0min X	30min X		0 min	30min	X displacement
Myo31DF	stinger_1001	cell1	28.422	27.014	cell1-cell2	-0.829	-1.243	-0.414
		cell2	29.251	28.257
		cell3	25.936	23.533	cell3-cell4	-0.829	-2.155	-1.326
		cell4	26.765	25.688
		cell5	24.031	22.705	cell5-cell6	1.575	0.415	-1.16
		cell6	22.456	22.29
Myo31DF	stinger_1002	cell1	33.974	31.986	cell1-cell2	2.071	2.652	0.581
		cell2	31.903	29.334	cell2-cell3	-2.071	-2.569	-0.498
		cell3	33.974	31.903	cell3-cell4	1.16	0.663	-0.497
		cell4	32.814	31.24
		cell5	28.505	26.019	cell5-cell6	-0.912	-1.575	-0.663
		cell6	29.417	27.594	cell6-cell7	-1.077	-1.077	0
		cell7	30.494	28.671	cell7-cell8	-1.906	-0.746	1.16
		cell8	32.4	29.417
		cell9	25.688	24.776	cell9-cell10	-0.994	0	0.994
		cell10	26.682	24.776	cell10-cell11	-0.663	-1.492	-0.829
		cell11	27.345	26.268	cell11-cell12	-2.237	-2.154	0.083
		cell12	29.582	28.422	cell12-cell13	2.734	1.16	-1.574
		cell13	26.848	27.262
Myo31DF	stinger_1003	cell1	23.699	23.036	cell1-cell2	2.154	1.574	-0.58
		cell2	21.545	21.462	cell2-cell3	-1.823	-1.906	-0.083
		cell3	23.368	23.368	cell3-cell4	1.243	2.403	1.16
		cell4	22.125	20.965
		cell5	19.887	18.147	cell5-cell6	1.325	-0.415	-1.74
		cell6	18.562	18.562	cell6-cell7	-2.32	-1.657	0.663
		cell7	20.882	20.219	cell7-cell8	2.983	1.989	-0.994
		cell8	17.899	18.23
		cell9	18.727	18.562	cell9-cell10	1.491	2.404	0.913
		cell10	17.236	16.158	cell10-cell11	1.16	1.823	0.663
		cell11	16.076	14.335	cell11-cell12	0	0.165	0.165
		cell12	16.076	14.17	cell12-cell13	-0.497	-1.988	-1.491
		cell13	16.573	16.158
Myo31DF	stinger_2001	cell1	26.434	22.208	cell1-cell2	-1.74	-0.994	0.746
		cell2	28.174	23.202	cell2-cell3	-0.994	-3.066	-2.072
		cell3	29.168	26.268	cell3-cell4	1.574	0.994	-0.58
		cell4	27.594	25.274
		cell5	23.616	19.307	cell5-cell6	-0.663	-2.321	-1.658
		cell6	24.279	21.628	cell6-cell7	0.414	-0.165	-0.579
		cell7	23.865	21.793	cell7-cell8	0	-0.746	-0.746
		cell8	23.865	22.539
Myo31DF	stinger_2003	cell1	27.594	28.588	cell1-cell2	0.663	0.58	-0.083
		cell2	26.931	28.008	cell2-cell3	2.072	2.072	0
		cell3	24.859	25.936
		cell4	25.274	26.517	cell4-cell5	1.243	0.663	-0.58
		cell5	24.031	25.854	cell5-cell6	0.083	0.663	0.58
		cell6	23.948	25.191
Myo31DF	stinger_2005	cell1	24.031	25.274	cell1-cell2	-0.248	-0.911	-0.663
		cell2	24.279	26.185	cell2-cell3	-0.995	-2.072	-1.077
		cell3	25.274	28.257	cell3-cell4	-0.662	-0.083	0.579
		cell4	25.936	28.34
		cell5	21.213	23.036	cell5-cell6	-1.243	-1.243	0
		cell6	22.456	24.279	cell6-cell7	-0.58	-1.989	-1.409
		cell7	23.036	26.268
		cell8	21.13	23.285	cell8-cell9	0.083	-0.414	-0.497
		cell9	21.047	23.699	cell9-cell10	-0.083	-0.829	-0.746
		cell10	21.13	24.528
