# Supplementary material for: Chiral cell sliding drives left-right asymmetric organ twisting
Source: eLife. 2018 Jun 12;7:e32506. doi: 10.7554/eLife.32506 (PMC5997448; doi:10.7554/eLife.32506)
Supplement: Figure 3—source data 1. [file elife-32506-fig3-data1.xlsx]

## Sheet: Sheet1
	sample name	0min angle	30min angle	delta angle			No. of ccw	No. of nc	No. of cw
WT	20150306	-24.775	-33.69	-8.915		WT	38	5	12
		3.576	12.995	9.419		Myo31DF	11	1	34
		-14.036	18.435	32.471
		-7.125	0	7.125		WT χ2 test
		-8.13	12.095	20.225		38	25	63
		-33.69	-15.945	17.745		12	25	37
		0	11.31	11.31		50	50	100
		-53.973	0	53.973
		0	30.256	30.256			χ2（0.05）	χ2（0.01）
		-18.435	-30.964	-12.529		7.83012	3.841	6.6349
		17.103	24.444	7.341
		-9.462	5.711	15.173		Myo31DF χ2 test
		-18.435	0	18.435		15	24.5	39.5
		18.435	30.256	11.821		34	24.5	58.5
						49	49	98
WT	20150312	-12.529	10.305	22.834
		-18.435	-13.241	5.194			χ2（0.05）
		0	0	0		4.21811	3.841
		-33.69	0	33.69
		-29.055	-35.538	-6.483
		0	12.095	12.095
		0	-23.199	-23.199
		0	6.34	6.34
		-8.746	-9.462	-0.716
		-26.565	0	26.565
		0	0	0
		0	0	0
		-28.811	10.008	38.819
		14.931	4.086	-10.845
		0	-32.005	-32.005
		-15.945	-9.462	6.483
		-8.13	0	8.13
WT	20150318	0	14.036	14.036
		-8.746	52.125	60.871
		-5.194	18.435	23.629
		15.945	40.601	24.656
		0	14.036	14.036
		0	0	0
		-54.462	-26.565	27.897
		0	29.745	29.745
		18.435	57.529	39.094
WT	20150324	-40.601	0	40.601
		5.711	20.556	14.845
		-5.711	0	5.711
		12.529	31.608	19.079
		19.983	5.194	-14.789
		15.255	9.462	-5.793
		29.745	34.992	5.247
		0	0	0
WT	20150325	21.801	7.595	-14.206
		-37.875	-15.255	22.62
		-10.305	-8.746	1.559
		26.565	51.34	24.775
		0	35.538	35.538
		39.806	28.61	-11.196
		45	36.87	-8.13
Myo31DF	20150430	9.462	3.576	-5.886
		0	-15.255	-15.255
		26.565	12.995	-13.57
		-7.125	-21.801	-14.676
		-4.399	0	4.399
		26.565	-6.34	-32.905
		-8.13	0	8.13
		29.745	0	-29.745
		28.301	-8.13	-36.431
		4.399	-6.34	-10.739
		6.34	-26.565	-32.905
		-5.711	10.305	16.016
		36.027	77.905	41.878
		24.775	0	-24.775
		14.036	0	-14.036
Myo31DF	20150501	10.305	-18.435	-28.74
		7.125	-5.711	-12.836
		29.055	-7.125	-36.18
		-5.194	-18.435	-13.241
		0	-7.125	-7.125
		5.711	8.13	2.419
		15.255	5.711	-9.544
		-6.34	-18.435	-12.095
		18.435	38.66	20.225
		-18.435	-14.036	4.399
		-6.34	35.538	41.878
		29.055	18.435	-10.62
		36.87	12.529	-24.341
Myo31DF	20150513	10.305	7.595	-2.71
		0	0	0
		5.194	0	-5.194
		26.565	37.875	11.31
		22.62	0	-22.62
		-14.036	5.194	19.23
		0	-11.31	-11.31
		39.806	45	5.194
		9.462	0	-9.462
		-14.036	-8.13	5.906
		0	-5.194	-5.194
Myo31DF	20150515	26.565	-45	-71.565
		-34.992	-53.13	-18.138
		0	-39.806	-39.806
		0	-45	-45
		0	-60.255	-60.255
		-5.194	0	5.194
Myosin31DF	20150526	0	23.962	23.962
		9.462	0	-9.462
		21.801	0	-21.801
		15.945	37.875	21.93
		14.931	-11.31	-26.241
