# Supplementary material for: Chiral cell sliding drives left-right asymmetric organ twisting
Source: eLife. 2018 Jun 12;7:e32506. doi: 10.7554/eLife.32506 (PMC5997448; doi:10.7554/eLife.32506)
Supplement: Table 1-source data 1 [file elife-32506-fig1.xlsx]

## Sheet: Sheet1
		time(min)	left	right	total	n				time (min)	left	right	total	n
hook	WT_0312	0-30	1	0	1	14		hook	Myo_0424	0-30	1	0	1	17
	WT_0320	0-30	1	1	2	15			Myo_0515	0-30	0	0	0	22
	WT_0324	0-30	0	1	2*	19			Myo_0526	0-30	0	1	2*	16
	WT_0325	0-30	0	2	2	21		root	Myo_0430	0-30	0	0	0	19
	WT_0312	30-60	2	0	2	17			Myo_0501	0-30	0	0	0	19
	WT_0312	60-90	0	0	0	13			Myo_0513	0-30	0	1	1	18
root	WT_0306	0-30	1	1	2	21			Myo_0515	0-30	2	1	3	16
	WT_0312	0-30	0	0	0	20			Myo_0526	0-30	0	2	2	17
	WT_0318	0-30	1	1	2	18			Myo_0430	30-60	0	0	0	19
	WT_0324	0-30	1	1	2	18			Myo_0501	30-60	1	1	2	19
	WT_0325	0-30	1	2	3	17
	WT_0306	30-60	1	0	1	21					4	6	11	182
	WT_0312	30-60	1	2	3	19					0.021978	0.032967	0.0604396
	WT_0318	30-60	0	1	1	17
			10	12	23	250
			0.04	0.048	0.092
				χ2 test							χ2 test
				10	11	21					4	5	9
				12	11	23					6	5	11
				22	22	44					10	10	20
					χ2（0.05）	χ2（0.01）						χ2（0.05）	χ2（0.01）
			p value	0.223602	3.841	6.6349				p value	1.09091	3.841	6.6349
				not significant							not significant
