# Supplementary material for: Chiral cell sliding drives left-right asymmetric organ twisting
Source: eLife. 2018 Jun 12;7:e32506. doi: 10.7554/eLife.32506 (PMC5997448; doi:10.7554/eLife.32506)
Supplement: Figure 4—source data 1. [file elife-32506-fig4-data1.xlsx]

## Sheet: Sheet1
polygon axes	angle	t=0	t=1.0	t=80.0
	90-75	3.3033	3.62538	7.62195
	75-60	4.2042	5.74081	8.53659
	60-45	9.90991	4.53172	6.09756
	45-30	11.1111	5.74018	6.70732
	30-15	14.4144	8.76133	9.45122
	15-0	12.6126	4.83384	5.18293
	0--15	6.90691	9.66767	7.62195
	-15--30	8.70871	11.4804	11.8902
	-30--45	7.50751	13.8973	6.09756
	-45--60	10.8108	14.8036	11.2805
	-60--75	5.40541	9.36556	7.0122
	-75--90	5.10511	7.55287	12.5
		100	100.001	100
polygon edges	angle	t=0	t=1.0	t=80.0
	90-75	2.1021	3.57503	6.4843
	75-60	3.25325	10.6747	17.3759
	60-45	15.1151	15.8107	6.28166
	45-30	17.2673	4.17925	2.78622
	30-15	19.6697	6.0423	7.04154
	15-0	9.45946	18.429	17.8825
	0--15	3.2032	6.44512	6.33232
	-15--30	4.7047	3.87714	2.83688
	-30--45	6.95696	8.2578	9.27052
	-45--60	9.20921	14.5519	15.9574
	-60--75	6.00601	6.49547	5.21783
	-75--90	3.05305	1.66163	2.53293
		100	100	100
